# Supplementary material for: Range Sizes of the World’s Mammals, Birds, and Amphibians from the Mid-Holocene to the Industrial Period
Source: Animals (Basel). 2021 Dec 15;11(12):3561. doi: 10.3390/ani11123561 (PMC8698007; doi:10.3390/ani11123561)
Supplement: Supplementary file 1 [file animals-11-03561-s001.zip]

Archive with 1 entries (1 files):
- animals-1472225-supplementary.pdf
